# Supplementary material for: Efficacy of Deferoxamine Mesylate in Serum and Serum-Free Media: Adult Ventral Root Schwann Cell Survival Following Hydrogen Peroxide-Induced Cell Death
Source: Cells. 2025 Mar 20;14(6):461. doi: 10.3390/cells14060461 (PMC11940984; doi:10.3390/cells14060461)
Supplement: Supplementary file 1 [file cells-14-00461-s001.zip]

Archive with 1 entries (1 files):
- cells-3488771-supplementary.pdf
